# Supplementary material for: Characterization of Dendritic Cells and Myeloid-Derived Suppressor Cells Expressing Major Histocompatibility Complex Class II in Secondary Lymphoid Organs in Systemic Lupus Erythematosus-Prone Mice
Source: Int J Mol Sci. 2024 Dec 19;25(24):13604. doi: 10.3390/ijms252413604 (PMC11676837; doi:10.3390/ijms252413604)
Supplement: Supplementary file 1 [file ijms-25-13604-s001.zip]

Archive with 6 entries (6 files):
- Figure S1.tiff
- Figure S2.tiff
- Figure S3.tiff
- Figure S4.tiff
- Figure S5.tiff
- Supplementary Material Uribe, F, et al VF.pdf
